# Supplementary material for: Review of the genus Metopheltes Uchida, 1932 (Hymenoptera, Ichneumonidae) with description of a new species from Vietnam
Source: Biodivers Data J. 2014 Mar 5;(2):e1061. doi: 10.3897/BDJ.2.e1061 (PMC4031430; doi:10.3897/BDJ.2.e1061)
Supplement: XML Treatment for Metopheltes [file BDJ.2.e1061-treatment1.xml]

<!DOCTYPE tp:taxon-treatment
  PUBLIC "-//TaxonX//DTD Taxonomic Treatment Publishing DTD v0 20100105//EN" "tax-treatment-NSO.dtd">
<tp:taxon-treatment xmlns:tp="http://www.plazi.org/taxpub"><tp:treatment-meta><mixed-citation publication-type="journal"><person-group><name><surname>Reshchikov</surname><given-names>Alexey</given-names></name><name><surname>van Achterberg</surname><given-names>Kees</given-names></name></person-group><article-title>Review of the genus <italic><tp:taxon-name><tp:taxon-name-part taxon-name-part-type="genus">Metopheltes</tp:taxon-name-part></tp:taxon-name></italic> Uchida, 1932 (<tp:taxon-name><tp:taxon-name-part taxon-name-part-type="order">Hymenoptera</tp:taxon-name-part></tp:taxon-name>, <tp:taxon-name><tp:taxon-name-part taxon-name-part-type="family">Ichneumonidae</tp:taxon-name-part></tp:taxon-name>) with description of a new species from Vietnam</article-title><source>Biodivers Data J</source><day>05</day><month>3</month><year>2014</year><volume>2014</volume><issue>2</issue><pub-id pub-id-type="doi">10.3897/BDJ.2.e1061</pub-id></mixed-citation></tp:treatment-meta><tp:nomenclature><tp:taxon-name>
            <tp:taxon-name-part taxon-name-part-type="genus">Metopheltes</tp:taxon-name-part>
          </tp:taxon-name><tp:taxon-authority>Uchida, 1932</tp:taxon-authority><tp:nomenclature-citation-list><tp:nomenclature-citation><tp:taxon-name>
                <tp:taxon-name-part taxon-name-part-type="genus">Metopheltes</tp:taxon-name-part>
              </tp:taxon-name><tp:type-species><tp:taxon-name>
                  <tp:taxon-name-part taxon-name-part-type="genus">Metopheltes</tp:taxon-name-part>
                  <tp:taxon-name-part taxon-name-part-type="species">petiolaris</tp:taxon-name-part>
                </tp:taxon-name></tp:type-species><comment> Uchida, 1932 – <xref ref-type="bibr" rid="B454148">Uchida 1932</xref></comment></tp:nomenclature-citation></tp:nomenclature-citation-list></tp:nomenclature><tp:treatment-sec sec-type="Diagnosis"><title>Diagnosis</title><p><italic><tp:taxon-name><tp:taxon-name-part taxon-name-part-type="genus">Metopheltes</tp:taxon-name-part></tp:taxon-name></italic> shares several character states with <italic><tp:taxon-name><tp:taxon-name-part taxon-name-part-type="genus">Opheltes</tp:taxon-name-part></tp:taxon-name></italic>: the presence of a thyridium on the second tergite of the metasoma (Fig. <xref ref-type="fig" rid="F458452">2</xref><xref ref-type="fig" rid="F458459">c</xref>), the absence of a distinct tyloid on the basal flagellomere and a deep groove extending the full length of the mesopleuron (Fig. <xref ref-type="fig" rid="F458443">3</xref><xref ref-type="fig" rid="F458450">c</xref>) (<xref ref-type="bibr" rid="B457958">Townes 1970</xref>). This mesopleural character is not unique within <tp:taxon-name><tp:taxon-name-part taxon-name-part-type="tribe">Perilissini</tp:taxon-name-part></tp:taxon-name> and occurs also in <italic><tp:taxon-name><tp:taxon-name-part taxon-name-part-type="genus">Priopoda</tp:taxon-name-part> <tp:taxon-name-part taxon-name-part-type="species">impressa</tp:taxon-name-part></tp:taxon-name></italic> Reshchikov, 2012 (<xref ref-type="bibr" rid="B457948">Reshchikov 2012</xref>) and some <tp:taxon-name><tp:taxon-name-part taxon-name-part-type="tribe">Westwoodiini</tp:taxon-name-part></tp:taxon-name> (<xref ref-type="bibr" rid="B457967">Wharton et al. 2010</xref>). Unlike <italic><tp:taxon-name><tp:taxon-name-part taxon-name-part-type="genus">Opheltes</tp:taxon-name-part></tp:taxon-name></italic> (Fig. <xref ref-type="fig" rid="F458392">4</xref><xref ref-type="fig" rid="F458397">a</xref>) the second maxillary palpomere is not modified in <italic><tp:taxon-name><tp:taxon-name-part taxon-name-part-type="genus">Metopheltes</tp:taxon-name-part></tp:taxon-name></italic> (Fig. <xref ref-type="fig" rid="F458452">2</xref><xref ref-type="fig" rid="F458460">d</xref>) while the frontal carina (a character state previously found only in <italic><tp:taxon-name><tp:taxon-name-part taxon-name-part-type="genus">Opheltes</tp:taxon-name-part></tp:taxon-name></italic>) is present in <italic><tp:taxon-name><tp:taxon-name-part taxon-name-part-type="genus">Metopheltes</tp:taxon-name-part> <tp:taxon-name-part taxon-name-part-type="species">clypeoarmatus</tp:taxon-name-part></tp:taxon-name></italic> <bold>sp. n.</bold> (Fig. <xref ref-type="fig" rid="F458443">3</xref><xref ref-type="fig" rid="F458449">b</xref>), though less developed. <italic><tp:taxon-name><tp:taxon-name-part taxon-name-part-type="genus">Metopheltes</tp:taxon-name-part></tp:taxon-name></italic> also differs from <italic><tp:taxon-name><tp:taxon-name-part taxon-name-part-type="genus">Opheltes</tp:taxon-name-part></tp:taxon-name></italic> by the shape of the propodeum in lateral view: the basal part rounded (elevated at an acute angle in <italic><tp:taxon-name><tp:taxon-name-part taxon-name-part-type="genus">Opheltes</tp:taxon-name-part></tp:taxon-name></italic>); its apical part comparatively elongate and the apical transverse carina not elevated (Figs <xref ref-type="fig" rid="F458452">2</xref><xref ref-type="fig" rid="F458457">a</xref>, <xref ref-type="fig" rid="F458392">4</xref><xref ref-type="fig" rid="F458398">b</xref>). The median apical ligulate process of the last visible sternite of male is notched apically and laterally (Fig. <xref ref-type="fig" rid="F458476">5</xref><xref ref-type="fig" rid="F458486">f</xref>). The tip of the aedeagus is bent over and ends in an adze-like blade.</p></tp:treatment-sec><tp:treatment-sec><!--Section generated to contain objects referenced in tp:taxon-treatment.--><fig-group id="F458452" position="float" orientation="portrait"><caption><p>Holotype female <italic><tp:taxon-name><tp:taxon-name-part taxon-name-part-type="genus">Metopheltes</tp:taxon-name-part> <tp:taxon-name-part taxon-name-part-type="species">clypeoarmatus</tp:taxon-name-part></tp:taxon-name></italic> <bold>sp. n.</bold></p></caption><fig id="F458457" position="float" orientation="portrait"><label>Figure 2a.</label><caption><p>Propodeum in profile.</p></caption><graphic xmlns:xlink="http://www.w3.org/1999/xlink" xlink:href="biodiversity_data_journal-2-e1061-g002_a.jpg" xlink:type="simple" position="float" orientation="portrait"/></fig><fig id="F458458" position="float" orientation="portrait"><label>Figure 2b.</label><caption><p>First metasomal tergite.</p></caption><graphic xmlns:xlink="http://www.w3.org/1999/xlink" xlink:href="biodiversity_data_journal-2-e1061-g002_b.jpg" xlink:type="simple" position="float" orientation="portrait"/></fig><fig id="F458459" position="float" orientation="portrait"><label>Figure 2c.</label><caption><p>Second metasomal tergite.</p></caption><graphic xmlns:xlink="http://www.w3.org/1999/xlink" xlink:href="biodiversity_data_journal-2-e1061-g002_c.jpg" xlink:type="simple" position="float" orientation="portrait"/></fig><fig id="F458460" position="float" orientation="portrait"><label>Figure 2d.</label><caption><p>Second maxillary palpomere.</p></caption><graphic xmlns:xlink="http://www.w3.org/1999/xlink" xlink:href="biodiversity_data_journal-2-e1061-g002_d.jpg" xlink:type="simple" position="float" orientation="portrait"/></fig><fig id="F458461" position="float" orientation="portrait"><label>Figure 2e.</label><caption><p>Tarsal claw.</p></caption><graphic xmlns:xlink="http://www.w3.org/1999/xlink" xlink:href="biodiversity_data_journal-2-e1061-g002_e.jpg" xlink:type="simple" position="float" orientation="portrait"/></fig><fig id="F458462" position="float" orientation="portrait"><label>Figure 2f.</label><caption><p>Ovipositor.</p></caption><graphic xmlns:xlink="http://www.w3.org/1999/xlink" xlink:href="biodiversity_data_journal-2-e1061-g002_f.jpg" xlink:type="simple" position="float" orientation="portrait"/></fig></fig-group><fig id="F458459" position="float" orientation="portrait"><label>Figure 2c.</label><caption><p>Second metasomal tergite.</p></caption><graphic xmlns:xlink="http://www.w3.org/1999/xlink" xlink:href="biodiversity_data_journal-2-e1061-g002_c.jpg" xlink:type="simple" position="float" orientation="portrait"/></fig><fig-group id="F458443" position="float" orientation="portrait"><caption><p>Holotype female <italic><tp:taxon-name><tp:taxon-name-part taxon-name-part-type="genus">Metopheltes</tp:taxon-name-part> <tp:taxon-name-part taxon-name-part-type="species">clypeoarmatus</tp:taxon-name-part></tp:taxon-name></italic> <bold>sp. n.</bold></p></caption><fig id="F458448" position="float" orientation="portrait"><label>Figure 3a.</label><caption><p>Face.</p></caption><graphic xmlns:xlink="http://www.w3.org/1999/xlink" xlink:href="biodiversity_data_journal-2-e1061-g003_a.jpg" xlink:type="simple" position="float" orientation="portrait"/></fig><fig id="F458449" position="float" orientation="portrait"><label>Figure 3b.</label><caption><p>Frontal carina.</p></caption><graphic xmlns:xlink="http://www.w3.org/1999/xlink" xlink:href="biodiversity_data_journal-2-e1061-g003_b.jpg" xlink:type="simple" position="float" orientation="portrait"/></fig><fig id="F458450" position="float" orientation="portrait"><label>Figure 3c.</label><caption><p>Mesopleuron.</p></caption><graphic xmlns:xlink="http://www.w3.org/1999/xlink" xlink:href="biodiversity_data_journal-2-e1061-g003_c.jpg" xlink:type="simple" position="float" orientation="portrait"/></fig><fig id="F458451" position="float" orientation="portrait"><label>Figure 3d.</label><caption><p>Propodeum in dorsal view.</p></caption><graphic xmlns:xlink="http://www.w3.org/1999/xlink" xlink:href="biodiversity_data_journal-2-e1061-g003_d.jpg" xlink:type="simple" position="float" orientation="portrait"/></fig></fig-group><fig id="F458450" position="float" orientation="portrait"><label>Figure 3c.</label><caption><p>Mesopleuron.</p></caption><graphic xmlns:xlink="http://www.w3.org/1999/xlink" xlink:href="biodiversity_data_journal-2-e1061-g003_c.jpg" xlink:type="simple" position="float" orientation="portrait"/></fig><fig-group id="F458392" position="float" orientation="portrait"><caption><p><italic><tp:taxon-name><tp:taxon-name-part taxon-name-part-type="genus">Opheltes</tp:taxon-name-part> <tp:taxon-name-part taxon-name-part-type="species">glaucopterus</tp:taxon-name-part></tp:taxon-name></italic> (Linnaeus, 1758).</p></caption><fig id="F458397" position="float" orientation="portrait"><label>Figure 4a.</label><caption><p>Second maxillary palpomere.</p></caption><graphic xmlns:xlink="http://www.w3.org/1999/xlink" xlink:href="biodiversity_data_journal-2-e1061-g004_a.jpg" xlink:type="simple" position="float" orientation="portrait"/></fig><fig id="F458398" position="float" orientation="portrait"><label>Figure 4b.</label><caption><p>Propodeum in profile.</p></caption><graphic xmlns:xlink="http://www.w3.org/1999/xlink" xlink:href="biodiversity_data_journal-2-e1061-g004_b.jpg" xlink:type="simple" position="float" orientation="portrait"/></fig></fig-group><fig id="F458397" position="float" orientation="portrait"><label>Figure 4a.</label><caption><p>Second maxillary palpomere.</p></caption><graphic xmlns:xlink="http://www.w3.org/1999/xlink" xlink:href="biodiversity_data_journal-2-e1061-g004_a.jpg" xlink:type="simple" position="float" orientation="portrait"/></fig><fig id="F458460" position="float" orientation="portrait"><label>Figure 2d.</label><caption><p>Second maxillary palpomere.</p></caption><graphic xmlns:xlink="http://www.w3.org/1999/xlink" xlink:href="biodiversity_data_journal-2-e1061-g002_d.jpg" xlink:type="simple" position="float" orientation="portrait"/></fig><fig id="F458449" position="float" orientation="portrait"><label>Figure 3b.</label><caption><p>Frontal carina.</p></caption><graphic xmlns:xlink="http://www.w3.org/1999/xlink" xlink:href="biodiversity_data_journal-2-e1061-g003_b.jpg" xlink:type="simple" position="float" orientation="portrait"/></fig><fig id="F458457" position="float" orientation="portrait"><label>Figure 2a.</label><caption><p>Propodeum in profile.</p></caption><graphic xmlns:xlink="http://www.w3.org/1999/xlink" xlink:href="biodiversity_data_journal-2-e1061-g002_a.jpg" xlink:type="simple" position="float" orientation="portrait"/></fig><fig id="F458398" position="float" orientation="portrait"><label>Figure 4b.</label><caption><p>Propodeum in profile.</p></caption><graphic xmlns:xlink="http://www.w3.org/1999/xlink" xlink:href="biodiversity_data_journal-2-e1061-g004_b.jpg" xlink:type="simple" position="float" orientation="portrait"/></fig><fig-group id="F458476" position="float" orientation="portrait"><caption><p><italic><tp:taxon-name><tp:taxon-name-part taxon-name-part-type="genus">Metopheltes</tp:taxon-name-part> <tp:taxon-name-part taxon-name-part-type="species">petiolaris</tp:taxon-name-part></tp:taxon-name></italic> Uchida, 1932.</p></caption><fig id="F458481" position="float" orientation="portrait"><label>Figure 5a.</label><caption><p>Mesopleuron, female.</p></caption><graphic xmlns:xlink="http://www.w3.org/1999/xlink" xlink:href="biodiversity_data_journal-2-e1061-g005_a.jpg" xlink:type="simple" position="float" orientation="portrait"/></fig><fig id="F458482" position="float" orientation="portrait"><label>Figure 5b.</label><caption><p>Propodeum in dorsal view, female.</p></caption><graphic xmlns:xlink="http://www.w3.org/1999/xlink" xlink:href="biodiversity_data_journal-2-e1061-g005_b.jpg" xlink:type="simple" position="float" orientation="portrait"/></fig><fig id="F458483" position="float" orientation="portrait"><label>Figure 5c.</label><caption><p>Propodeum in profile, female.</p></caption><graphic xmlns:xlink="http://www.w3.org/1999/xlink" xlink:href="biodiversity_data_journal-2-e1061-g005_c.jpg" xlink:type="simple" position="float" orientation="portrait"/></fig><fig id="F458484" position="float" orientation="portrait"><label>Figure 5d.</label><caption><p>Tarsal claw, female.</p></caption><graphic xmlns:xlink="http://www.w3.org/1999/xlink" xlink:href="biodiversity_data_journal-2-e1061-g005_d.jpg" xlink:type="simple" position="float" orientation="portrait"/></fig><fig id="F458485" position="float" orientation="portrait"><label>Figure 5e.</label><caption><p>Ovipositor, female.</p></caption><graphic xmlns:xlink="http://www.w3.org/1999/xlink" xlink:href="biodiversity_data_journal-2-e1061-g005_e.jpg" xlink:type="simple" position="float" orientation="portrait"/></fig><fig id="F458486" position="float" orientation="portrait"><label>Figure 5f.</label><caption><p>Last visible sternite, male.</p></caption><graphic xmlns:xlink="http://www.w3.org/1999/xlink" xlink:href="biodiversity_data_journal-2-e1061-g005_f.jpg" xlink:type="simple" position="float" orientation="portrait"/></fig></fig-group><fig id="F458486" position="float" orientation="portrait"><label>Figure 5f.</label><caption><p>Last visible sternite, male.</p></caption><graphic xmlns:xlink="http://www.w3.org/1999/xlink" xlink:href="biodiversity_data_journal-2-e1061-g005_f.jpg" xlink:type="simple" position="float" orientation="portrait"/></fig></tp:treatment-sec><ref-list><ref id="B454148"><element-citation xmlns:xlink="http://www.w3.org/1999/xlink" publication-type="article" xlink:type="simple"><person-group person-group-type="author"><name name-style="western"><surname>Uchida</surname><given-names>T.</given-names></name></person-group><year>1932</year><article-title>Sauter’s Formosa-Ausbeute. <tp:taxon-name><tp:taxon-name-part taxon-name-part-type="family">Ichneumonidae</tp:taxon-name-part></tp:taxon-name> (<tp:taxon-name><tp:taxon-name-part taxon-name-part-type="order">Hymenoptera</tp:taxon-name-part></tp:taxon-name>)</article-title><source>Journal of the Faculty of Agriculture, Hokkaido University</source><volume>33</volume><fpage>133</fpage><lpage>222</lpage></element-citation></ref><ref id="B457958"><element-citation xmlns:xlink="http://www.w3.org/1999/xlink" publication-type="book" xlink:type="simple"><person-group person-group-type="author"><name name-style="western"><surname>Townes</surname><given-names>H. K.</given-names></name></person-group><year>1970</year><source>The genera of <tp:taxon-name><tp:taxon-name-part taxon-name-part-type="family">Ichneumonidae</tp:taxon-name-part></tp:taxon-name>, Part 3.</source><volume>13</volume><publisher-name>Memoirs of the American Entomological Institute</publisher-name><size units="page">307</size></element-citation></ref><ref id="B457948"><element-citation xmlns:xlink="http://www.w3.org/1999/xlink" publication-type="article" xlink:type="simple"><person-group person-group-type="author"><name name-style="western"><surname>Reshchikov</surname><given-names>Alexey</given-names></name></person-group><year>2012</year><article-title><italic><tp:taxon-name><tp:taxon-name-part taxon-name-part-type="genus">Priopoda</tp:taxon-name-part></tp:taxon-name></italic> Holmgren, 1856 (<tp:taxon-name><tp:taxon-name-part taxon-name-part-type="order">Hymenoptera</tp:taxon-name-part></tp:taxon-name>, <tp:taxon-name><tp:taxon-name-part taxon-name-part-type="family">Ichneumonidae</tp:taxon-name-part></tp:taxon-name>) from Nepal with a key to the Oriental and Eastern Palaearctic species</article-title><source>Zootaxa</source><volume>3478</volume><fpage>133</fpage><lpage>142</lpage></element-citation></ref><ref id="B457967"><element-citation xmlns:xlink="http://www.w3.org/1999/xlink" publication-type="article" xlink:type="simple"><person-group person-group-type="author"><name name-style="western"><surname>Wharton</surname><given-names>Robert</given-names></name><name name-style="western"><surname>Cammack</surname><given-names>Jonathan</given-names></name><name name-style="western"><surname>Mullins</surname><given-names>Patricia</given-names></name></person-group><year>2010</year><article-title>A revision of the westwoodiine genus <italic><tp:taxon-name><tp:taxon-name-part taxon-name-part-type="genus">Pergaphaga</tp:taxon-name-part></tp:taxon-name></italic> (<tp:taxon-name><tp:taxon-name-part taxon-name-part-type="order">Hymenoptera</tp:taxon-name-part></tp:taxon-name>, <tp:taxon-name><tp:taxon-name-part taxon-name-part-type="family">Ichneumonidae</tp:taxon-name-part></tp:taxon-name>, <tp:taxon-name><tp:taxon-name-part taxon-name-part-type="subfamily">Ctenopelmatinae</tp:taxon-name-part></tp:taxon-name>)</article-title><source>ZooKeys</source><volume>37</volume><fpage>35</fpage><lpage>68</lpage><uri xlink:type="simple">http://www.pensoft.net/journal_home_page.php?journal_id=1&amp;page=article&amp;type=show&amp;article_id=313&amp;abstract=1</uri><pub-id pub-id-type="doi">10.3897/zookeys.37.313</pub-id></element-citation></ref></ref-list></tp:taxon-treatment>
