# Supplementary material for: Review of the genus Metopheltes Uchida, 1932 (Hymenoptera, Ichneumonidae) with description of a new species from Vietnam
Source: Biodivers Data J. 2014 Mar 5;(2):e1061. doi: 10.3897/BDJ.2.e1061 (PMC4031430; doi:10.3897/BDJ.2.e1061)
Supplement: XML Treatment for Metopheltes chinensis [file BDJ.2.e1061-treatment2.xml]

<!DOCTYPE tp:taxon-treatment
  PUBLIC "-//TaxonX//DTD Taxonomic Treatment Publishing DTD v0 20100105//EN" "tax-treatment-NSO.dtd">
<tp:taxon-treatment xmlns:tp="http://www.plazi.org/taxpub"><tp:treatment-meta><mixed-citation publication-type="journal"><person-group><name><surname>Reshchikov</surname><given-names>Alexey</given-names></name><name><surname>van Achterberg</surname><given-names>Kees</given-names></name></person-group><article-title>Review of the genus <italic><tp:taxon-name><tp:taxon-name-part taxon-name-part-type="genus">Metopheltes</tp:taxon-name-part></tp:taxon-name></italic> Uchida, 1932 (<tp:taxon-name><tp:taxon-name-part taxon-name-part-type="order">Hymenoptera</tp:taxon-name-part></tp:taxon-name>, <tp:taxon-name><tp:taxon-name-part taxon-name-part-type="family">Ichneumonidae</tp:taxon-name-part></tp:taxon-name>) with description of a new species from Vietnam</article-title><source>Biodivers Data J</source><day>05</day><month>3</month><year>2014</year><volume>2014</volume><issue>2</issue><pub-id pub-id-type="doi">10.3897/BDJ.2.e1061</pub-id></mixed-citation></tp:treatment-meta><tp:nomenclature><tp:taxon-name>
            <tp:taxon-name-part taxon-name-part-type="genus">Metopheltes</tp:taxon-name-part>
            <tp:taxon-name-part taxon-name-part-type="species">chinensis</tp:taxon-name-part>
          </tp:taxon-name><tp:taxon-authority>(Morley, 1913)</tp:taxon-authority><tp:nomenclature-citation-list><tp:nomenclature-citation><tp:taxon-name><tp:taxon-name-part taxon-name-part-type="genus">Opheltes</tp:taxon-name-part> <tp:taxon-name-part taxon-name-part-type="species">chinensis</tp:taxon-name-part></tp:taxon-name><comment> Morley, 1913 – <xref ref-type="bibr" rid="B505961">Morley 1913</xref>: 135.</comment></tp:nomenclature-citation></tp:nomenclature-citation-list></tp:nomenclature><tp:treatment-sec sec-type="materials"><title>Materials</title><list list-type="alpha-lower" list-content="occurrences"><list-item><p><bold>Type status:</bold> <named-content xmlns:xlink="http://www.w3.org/1999/xlink" content-type="dwc:typeStatus" xlink:type="simple">Holotype</named-content>. <bold>Occurrence:</bold> recordedBy: <named-content xmlns:xlink="http://www.w3.org/1999/xlink" content-type="dwc:recordedBy" xlink:type="simple">Fortune</named-content>; individualCount: <named-content xmlns:xlink="http://www.w3.org/1999/xlink" content-type="dwc:individualCount" xlink:type="simple">1</named-content>; sex: <named-content xmlns:xlink="http://www.w3.org/1999/xlink" content-type="dwc:sex" xlink:type="simple">male</named-content>; <bold>Location:</bold> country: <named-content xmlns:xlink="http://www.w3.org/1999/xlink" content-type="dwc:country" xlink:type="simple"><bold>China</bold></named-content>; <bold>Event:</bold> eventDate: <named-content xmlns:xlink="http://www.w3.org/1999/xlink" content-type="dwc:eventDate" xlink:type="simple">1854</named-content>; <bold>Record Level:</bold> institutionCode: <named-content xmlns:xlink="http://www.w3.org/1999/xlink" content-type="dwc:institutionCode" xlink:type="simple">BMNH</named-content></p></list-item></list></tp:treatment-sec><tp:treatment-sec sec-type="Distribution"><title>Distribution</title><p>China.</p></tp:treatment-sec><tp:treatment-sec sec-type="Notes"><title>Notes</title><p>This species is represented by a single male specimen. In the original description (<xref ref-type="bibr" rid="B505961">Morley 1913</xref>) the type locality is not clearly mentioned, and the label data is poor, "a single male in British Museum is labelled "Northern China", but was more probably taken about Shanghai, by Mr. Fortune." (<xref ref-type="bibr" rid="B505961">Morley 1913</xref>). However photos of the type specimen (Fig. <xref ref-type="fig" rid="F496550">6</xref>) allow one to distinguish this species from closely related <italic><tp:taxon-name><tp:taxon-name-part taxon-name-part-type="genus">Metopheltes</tp:taxon-name-part> <tp:taxon-name-part taxon-name-part-type="species">petiolaris</tp:taxon-name-part></tp:taxon-name></italic>. In future if more representative material of <italic><tp:taxon-name><tp:taxon-name-part taxon-name-part-type="genus">Metopheltes</tp:taxon-name-part></tp:taxon-name></italic> can be collected it will be possible to clarify the status of this species and provide an identification key for the group.</p></tp:treatment-sec><tp:treatment-sec><!--Section generated to contain objects referenced in tp:taxon-treatment.--><fig-group id="F496550" position="float" orientation="portrait"><caption><p>Holotype male <italic><tp:taxon-name><tp:taxon-name-part taxon-name-part-type="genus">Metopheltes</tp:taxon-name-part> <tp:taxon-name-part taxon-name-part-type="species">chinensis</tp:taxon-name-part></tp:taxon-name></italic> (Morley, 1913).</p></caption><fig id="F496555" position="float" orientation="portrait"><label>Figure 6a.</label><caption><p>Face.</p></caption><graphic xmlns:xlink="http://www.w3.org/1999/xlink" xlink:href="biodiversity_data_journal-2-e1061-g006_a.jpg" xlink:type="simple" position="float" orientation="portrait"/></fig><fig id="F496556" position="float" orientation="portrait"><label>Figure 6b.</label><caption><p>Head in dorsoposterior view.</p></caption><graphic xmlns:xlink="http://www.w3.org/1999/xlink" xlink:href="biodiversity_data_journal-2-e1061-g006_b.jpg" xlink:type="simple" position="float" orientation="portrait"/></fig><fig id="F496557" position="float" orientation="portrait"><label>Figure 6c.</label><caption><p>Propodeum.</p></caption><graphic xmlns:xlink="http://www.w3.org/1999/xlink" xlink:href="biodiversity_data_journal-2-e1061-g006_c.jpg" xlink:type="simple" position="float" orientation="portrait"/></fig><fig id="F496558" position="float" orientation="portrait"><label>Figure 6d.</label><caption><p>First metasomal tergite.</p></caption><graphic xmlns:xlink="http://www.w3.org/1999/xlink" xlink:href="biodiversity_data_journal-2-e1061-g006_d.jpg" xlink:type="simple" position="float" orientation="portrait"/></fig></fig-group></tp:treatment-sec><ref-list><ref id="B505961"><element-citation xmlns:xlink="http://www.w3.org/1999/xlink" publication-type="book" xlink:type="simple"><person-group person-group-type="author"><name name-style="western"><surname>Morley</surname><given-names>C.</given-names></name></person-group><year>1913</year><source>A revision of the <tp:taxon-name><tp:taxon-name-part taxon-name-part-type="family">Ichneumonidae</tp:taxon-name-part></tp:taxon-name> based on the collection in the British Museum (Natural History) with descriptions of new genera and species. Part II. Tribes Rhyssides, Echthromorphides, Anomalides and Paniscides</source><publisher-name>British Museum</publisher-name><publisher-loc>London</publisher-loc><size units="page">140</size><uri xlink:type="simple">https://archive.org/details/revisionofichneu02morl</uri></element-citation></ref></ref-list></tp:taxon-treatment>
