# Supplementary material for: Review of the genus Metopheltes Uchida, 1932 (Hymenoptera, Ichneumonidae) with description of a new species from Vietnam
Source: Biodivers Data J. 2014 Mar 5;(2):e1061. doi: 10.3897/BDJ.2.e1061 (PMC4031430; doi:10.3897/BDJ.2.e1061)
Supplement: XML Treatment for Metopheltes clypeoarmatus [file BDJ.2.e1061-treatment3.xml]

<!DOCTYPE tp:taxon-treatment
  PUBLIC "-//TaxonX//DTD Taxonomic Treatment Publishing DTD v0 20100105//EN" "tax-treatment-NSO.dtd">
<tp:taxon-treatment xmlns:tp="http://www.plazi.org/taxpub"><tp:treatment-meta><mixed-citation publication-type="journal"><person-group><name><surname>Reshchikov</surname><given-names>Alexey</given-names></name><name><surname>van Achterberg</surname><given-names>Kees</given-names></name></person-group><article-title>Review of the genus <italic><tp:taxon-name><tp:taxon-name-part taxon-name-part-type="genus">Metopheltes</tp:taxon-name-part></tp:taxon-name></italic> Uchida, 1932 (<tp:taxon-name><tp:taxon-name-part taxon-name-part-type="order">Hymenoptera</tp:taxon-name-part></tp:taxon-name>, <tp:taxon-name><tp:taxon-name-part taxon-name-part-type="family">Ichneumonidae</tp:taxon-name-part></tp:taxon-name>) with description of a new species from Vietnam</article-title><source>Biodivers Data J</source><day>05</day><month>3</month><year>2014</year><volume>2014</volume><issue>2</issue><pub-id pub-id-type="doi">10.3897/BDJ.2.e1061</pub-id></mixed-citation></tp:treatment-meta><tp:nomenclature><tp:taxon-name>
            <tp:taxon-name-part taxon-name-part-type="genus">Metopheltes</tp:taxon-name-part>
            <tp:taxon-name-part taxon-name-part-type="species">clypeoarmatus</tp:taxon-name-part>
            <object-id xmlns:xlink="http://www.w3.org/1999/xlink" content-type="zoobank" xlink:type="simple" object-id-type="ZooBank">urn:lsid:zoobank.org:act:BB674DDC-E6FB-4E0D-9A6A-60CF17DB5C4A</object-id>
          </tp:taxon-name><tp:taxon-authority>Reshchikov &amp; Achterberg</tp:taxon-authority><tp:taxon-status xmlns:xlink="http://www.w3.org/1999/xlink" xlink:type="simple">sp. n.</tp:taxon-status></tp:nomenclature><tp:treatment-sec sec-type="materials"><title>Materials</title><list list-type="alpha-lower" list-content="occurrences"><list-item><p><bold>Type status:</bold> <named-content xmlns:xlink="http://www.w3.org/1999/xlink" content-type="dwc:typeStatus" xlink:type="simple">Holotype</named-content>. <bold>Occurrence:</bold> recordedBy: <named-content xmlns:xlink="http://www.w3.org/1999/xlink" content-type="dwc:recordedBy" xlink:type="simple">Mai Phu Quy</named-content>; individualCount: <named-content xmlns:xlink="http://www.w3.org/1999/xlink" content-type="dwc:individualCount" xlink:type="simple">1</named-content>; sex: <named-content xmlns:xlink="http://www.w3.org/1999/xlink" content-type="dwc:sex" xlink:type="simple">female</named-content>; <bold>Location:</bold> country: <named-content xmlns:xlink="http://www.w3.org/1999/xlink" content-type="dwc:country" xlink:type="simple"><bold>Vietnam</bold></named-content>; stateProvince: <named-content xmlns:xlink="http://www.w3.org/1999/xlink" content-type="dwc:stateProvince" xlink:type="simple">Ninh Binh</named-content>; verbatimLocality: <named-content xmlns:xlink="http://www.w3.org/1999/xlink" content-type="dwc:verbatimLocality" xlink:type="simple">Cuc Phuong N.P., near entrance, c. 225 m</named-content>; <bold>Event:</bold> samplingProtocol: <named-content xmlns:xlink="http://www.w3.org/1999/xlink" content-type="dwc:samplingProtocol" xlink:type="simple">Malaise trap</named-content>; eventDate: <named-content xmlns:xlink="http://www.w3.org/1999/xlink" content-type="dwc:eventDate" xlink:type="simple">14.iv.-1.v.2000</named-content>; <bold>Record Level:</bold> institutionCode: <named-content xmlns:xlink="http://www.w3.org/1999/xlink" content-type="dwc:institutionCode" xlink:type="simple">RMNH</named-content></p></list-item></list></tp:treatment-sec><tp:treatment-sec sec-type="Description"><title>Description</title><p>Body length 11 mm. Antennal flagellum with 34 segments. Width to length ratio of scapus 0.5 (Fig. <xref ref-type="fig" rid="F458443">3</xref><xref ref-type="fig" rid="F458448">a</xref>). First flagellomere 3 times as long as wide, without distinct tyloid. Head not narrowed behind the eyes, temple rounded. Maximal length of temple 1.3 times transverse eye diameter; minimal length of temple equal to transverse eye diameter. Face as wide as longitudinal eye diameter; moderately convex, bulging; matt; densely and shallowly punctate, densely pubescent. Frontal carina between eye and antennal socket present (Fig. <xref ref-type="fig" rid="F458443">3</xref><xref ref-type="fig" rid="F458449">b</xref>). Clypeus flat, very slightly separated from face by a shallow impression; apical margin of clypeus moderately obtuse and serrate. Posterior ocellus separated from eye by 2.5 times maximum diameter of ocellus. Tentorial pits large (Fig. <xref ref-type="fig" rid="F458443">3</xref><xref ref-type="fig" rid="F458448">a</xref>). Width of malar space 0.3 times of basal width of mandible. Lower mandible tooth longer than upper one. Second maxillary palpomere not modified (Fig. <xref ref-type="fig" rid="F458452">2</xref><xref ref-type="fig" rid="F458460">d</xref>). Hypostomal carina joining occipital carina well above base of mandible (Fig. <xref ref-type="fig" rid="F458452">2</xref><xref ref-type="fig" rid="F458460">d</xref>). Occipital carina complete.</p><p>Mesosoma matt, punctate, with sparse yellowish setae. Notauli not impressed. Epicnemial carina raised at lower part of mesopleuron, not reaching anterior margin of mesopleuron, terminating dorsally in rounded transverse ridge that sharply delimits a median longitudinal furrow extending across middle of mesopleuron. Mesopleuron matt, densely and shallowly punctate, with deep groove extending full length of mesopleuron (Fig. <xref ref-type="fig" rid="F458443">3</xref><xref ref-type="fig" rid="F458450">c</xref>). First tibia with an apical tooth. Apical margin of mid tibia without distinct tooth similar to that on fore tibia. Posterior hind tibial spur at least 11 times longer than its maximum basal width. Tarsal claws pectinate with comparatively short teeth (Fig. <xref ref-type="fig" rid="F458452">2</xref><xref ref-type="fig" rid="F458461">e</xref>). Areolet of fore wing petiolate. Radius leaving pterostigma little before its middle. Second recurrent vein with two bullae. Nervulus postfurcal. Nervellus intercepted above its middle. Propodeal carinae complete, strongly raised, except basal part of dorso-median longitudinal carina; apical transverse carina curved towards metasoma; area superomedia trapezoidal and as long as wide (Fig. <xref ref-type="fig" rid="F458443">3</xref><xref ref-type="fig" rid="F458451">d</xref>).</p><p>Metasoma slightly shiny, smooth, sparsely pubescent. First metasomal tergite 0.4 times wider than its length (Fig. <xref ref-type="fig" rid="F458452">2</xref><xref ref-type="fig" rid="F458458">b</xref>); slightly prominent dorsally in profile; without shallow median longitudinal impression; only basally bordered by lateral longitudinal carinae. Second metasomal tergite with thyridium (Fig. <xref ref-type="fig" rid="F458452">2</xref><xref ref-type="fig" rid="F458459">c</xref>). Apical metasomal segments compressed laterally. Ovipositor straight, as long as height of last tergite, without notch and nodus apically, swollen basally (Fig. <xref ref-type="fig" rid="F458452">2</xref><xref ref-type="fig" rid="F458462">f</xref>).</p><p>Colour. Body yellowish-red (Figs <xref ref-type="fig" rid="F458452">2</xref>, <xref ref-type="fig" rid="F458443">3</xref>, <xref ref-type="fig" rid="F458441">7</xref>). Mandible black apically (Fig. <xref ref-type="fig" rid="F458443">3</xref><xref ref-type="fig" rid="F458448">a</xref>). Apical part of antennal flagellum, hind tibia and tarsus reddish. Pterostigma brown. Fore wing very slightly infuscate apically.</p></tp:treatment-sec><tp:treatment-sec sec-type="Diagnosis"><title>Diagnosis</title><p>This species differs from other two members of <italic><tp:taxon-name><tp:taxon-name-part taxon-name-part-type="genus">Metopheltes</tp:taxon-name-part></tp:taxon-name></italic> by the following combination of character states: first flagellomere shorter (3.0 times as long as wide) than in <italic><tp:taxon-name><tp:taxon-name-part taxon-name-part-type="genus">Metopheltes</tp:taxon-name-part> <tp:taxon-name-part taxon-name-part-type="species">petiolaris</tp:taxon-name-part></tp:taxon-name></italic> (6.0 times as long as wide) and <italic><tp:taxon-name><tp:taxon-name-part taxon-name-part-type="genus">Metopheltes</tp:taxon-name-part> <tp:taxon-name-part taxon-name-part-type="species">chinensis</tp:taxon-name-part></tp:taxon-name></italic> (4.0 times as long as wide Fig. <xref ref-type="fig" rid="F496550">6</xref><xref ref-type="fig" rid="F496556">b</xref> clypeus); clypeus apically serrate (Fig. <xref ref-type="fig" rid="F458443">3</xref><xref ref-type="fig" rid="F458448">a</xref>); tentorial pits large (Fig. <xref ref-type="fig" rid="F458443">3</xref><xref ref-type="fig" rid="F458448">a</xref>); clypeus flat, very slightly separated from face by a shallow impression; posterior ocellus separated from eye by 2.5 times its maximum diameter (1.7 times in two other species Fig. <xref ref-type="fig" rid="F496550">6</xref><xref ref-type="fig" rid="F496555">a</xref>); frontal carina between eye and antennal socket present (Fig. <xref ref-type="fig" rid="F458443">3</xref><xref ref-type="fig" rid="F458449">b</xref>); upper hind part of mesopleuron polished and smooth (Figs <xref ref-type="fig" rid="F458443">3</xref><xref ref-type="fig" rid="F458450">c</xref>, <xref ref-type="fig" rid="F458476">5</xref><xref ref-type="fig" rid="F458481">a</xref>; punctate in <italic><tp:taxon-name><tp:taxon-name-part taxon-name-part-type="genus">Metopheltes</tp:taxon-name-part> <tp:taxon-name-part taxon-name-part-type="species">petiolaris</tp:taxon-name-part></tp:taxon-name></italic>); apical margin of middle tibia without distinct tooth similar to that on fore tibia; posterior hind tibial spur at least 11.0 times longer than maximum basal width (6.0–7.0 times in <italic><tp:taxon-name><tp:taxon-name-part taxon-name-part-type="genus">Metopheltes</tp:taxon-name-part> <tp:taxon-name-part taxon-name-part-type="species">petiolaris</tp:taxon-name-part></tp:taxon-name></italic>); hind femur and tibia 4.8 and 7.0 times as long as wide, respectively, (10.0 and 11.0 times in <italic><tp:taxon-name><tp:taxon-name-part taxon-name-part-type="genus">Metopheltes</tp:taxon-name-part> <tp:taxon-name-part taxon-name-part-type="species">petiolaris</tp:taxon-name-part></tp:taxon-name></italic>); tarsal claws shorter and pectinate with comparatively short teeth (Figs <xref ref-type="fig" rid="F458452">2</xref><xref ref-type="fig" rid="F458461">e</xref>, <xref ref-type="fig" rid="F458476">5</xref><xref ref-type="fig" rid="F458484">d</xref>); areolet petiolate; radius leaving pterostigma only little before its middle; propodeum more precipitous (Fig. <xref ref-type="fig" rid="F458452">2</xref><xref ref-type="fig" rid="F458457">a</xref>) than in <italic><tp:taxon-name><tp:taxon-name-part taxon-name-part-type="genus">Metopheltes</tp:taxon-name-part> <tp:taxon-name-part taxon-name-part-type="species">petiolaris</tp:taxon-name-part></tp:taxon-name></italic> (Fig. <xref ref-type="fig" rid="F458476">5</xref><xref ref-type="fig" rid="F458483">c</xref>), its carinae complete (Fig. <xref ref-type="fig" rid="F458443">3</xref><xref ref-type="fig" rid="F458451">d</xref>) and strongly raised (except basal part of dorso-median longitudinal carina; only area apicalis defined in <italic><tp:taxon-name><tp:taxon-name-part taxon-name-part-type="genus">Metopheltes</tp:taxon-name-part> <tp:taxon-name-part taxon-name-part-type="species">petiolaris</tp:taxon-name-part></tp:taxon-name></italic> (Fig. <xref ref-type="fig" rid="F458476">5</xref><xref ref-type="fig" rid="F458482">b</xref>) and <italic><tp:taxon-name><tp:taxon-name-part taxon-name-part-type="genus">Metopheltes</tp:taxon-name-part> <tp:taxon-name-part taxon-name-part-type="species">chinensis</tp:taxon-name-part></tp:taxon-name></italic> (Fig. <xref ref-type="fig" rid="F496550">6</xref><xref ref-type="fig" rid="F496557">c</xref>); first metasomal tergite (Fig. <xref ref-type="fig" rid="F458452">2</xref><xref ref-type="fig" rid="F458458">b</xref>) 0.4 times wider than long (0.6 times in <italic><tp:taxon-name><tp:taxon-name-part taxon-name-part-type="genus">Metopheltes</tp:taxon-name-part> <tp:taxon-name-part taxon-name-part-type="species">petiolaris</tp:taxon-name-part></tp:taxon-name></italic> or <italic><tp:taxon-name><tp:taxon-name-part taxon-name-part-type="genus">Metopheltes</tp:taxon-name-part> <tp:taxon-name-part taxon-name-part-type="species">chinensis</tp:taxon-name-part></tp:taxon-name></italic> Fig. <xref ref-type="fig" rid="F496550">6</xref><xref ref-type="fig" rid="F496558">d</xref><italic>chinensis</italic>); ovipositor without notch and nodus apically, (ovipositor with shallow notch and weak nodus in <italic><tp:taxon-name><tp:taxon-name-part taxon-name-part-type="genus">Metopheltes</tp:taxon-name-part> <tp:taxon-name-part taxon-name-part-type="species">petiolaris</tp:taxon-name-part></tp:taxon-name></italic> Figs <xref ref-type="fig" rid="F458452">2</xref><xref ref-type="fig" rid="F458462">f</xref>, <xref ref-type="fig" rid="F458476">5</xref><xref ref-type="fig" rid="F458485">e</xref>).</p></tp:treatment-sec><tp:treatment-sec sec-type="Etymology"><title>Etymology</title><p>The species epithet <italic>clypeoarmatus</italic> refers to the serrate apical margin of the clypeus.</p></tp:treatment-sec><tp:treatment-sec sec-type="Distribution"><title>Distribution</title><p>N. Vietnam.</p></tp:treatment-sec><tp:treatment-sec><!--Section generated to contain objects referenced in tp:taxon-treatment.--><fig-group id="F458443" position="float" orientation="portrait"><caption><p>Holotype female <italic><tp:taxon-name><tp:taxon-name-part taxon-name-part-type="genus">Metopheltes</tp:taxon-name-part> <tp:taxon-name-part taxon-name-part-type="species">clypeoarmatus</tp:taxon-name-part></tp:taxon-name></italic> <bold>sp. n.</bold></p></caption><fig id="F458448" position="float" orientation="portrait"><label>Figure 3a.</label><caption><p>Face.</p></caption><graphic xmlns:xlink="http://www.w3.org/1999/xlink" xlink:href="biodiversity_data_journal-2-e1061-g003_a.jpg" xlink:type="simple" position="float" orientation="portrait"/></fig><fig id="F458449" position="float" orientation="portrait"><label>Figure 3b.</label><caption><p>Frontal carina.</p></caption><graphic xmlns:xlink="http://www.w3.org/1999/xlink" xlink:href="biodiversity_data_journal-2-e1061-g003_b.jpg" xlink:type="simple" position="float" orientation="portrait"/></fig><fig id="F458450" position="float" orientation="portrait"><label>Figure 3c.</label><caption><p>Mesopleuron.</p></caption><graphic xmlns:xlink="http://www.w3.org/1999/xlink" xlink:href="biodiversity_data_journal-2-e1061-g003_c.jpg" xlink:type="simple" position="float" orientation="portrait"/></fig><fig id="F458451" position="float" orientation="portrait"><label>Figure 3d.</label><caption><p>Propodeum in dorsal view.</p></caption><graphic xmlns:xlink="http://www.w3.org/1999/xlink" xlink:href="biodiversity_data_journal-2-e1061-g003_d.jpg" xlink:type="simple" position="float" orientation="portrait"/></fig></fig-group><fig id="F458448" position="float" orientation="portrait"><label>Figure 3a.</label><caption><p>Face.</p></caption><graphic xmlns:xlink="http://www.w3.org/1999/xlink" xlink:href="biodiversity_data_journal-2-e1061-g003_a.jpg" xlink:type="simple" position="float" orientation="portrait"/></fig><fig id="F458449" position="float" orientation="portrait"><label>Figure 3b.</label><caption><p>Frontal carina.</p></caption><graphic xmlns:xlink="http://www.w3.org/1999/xlink" xlink:href="biodiversity_data_journal-2-e1061-g003_b.jpg" xlink:type="simple" position="float" orientation="portrait"/></fig><fig-group id="F458452" position="float" orientation="portrait"><caption><p>Holotype female <italic><tp:taxon-name><tp:taxon-name-part taxon-name-part-type="genus">Metopheltes</tp:taxon-name-part> <tp:taxon-name-part taxon-name-part-type="species">clypeoarmatus</tp:taxon-name-part></tp:taxon-name></italic> <bold>sp. n.</bold></p></caption><fig id="F458457" position="float" orientation="portrait"><label>Figure 2a.</label><caption><p>Propodeum in profile.</p></caption><graphic xmlns:xlink="http://www.w3.org/1999/xlink" xlink:href="biodiversity_data_journal-2-e1061-g002_a.jpg" xlink:type="simple" position="float" orientation="portrait"/></fig><fig id="F458458" position="float" orientation="portrait"><label>Figure 2b.</label><caption><p>First metasomal tergite.</p></caption><graphic xmlns:xlink="http://www.w3.org/1999/xlink" xlink:href="biodiversity_data_journal-2-e1061-g002_b.jpg" xlink:type="simple" position="float" orientation="portrait"/></fig><fig id="F458459" position="float" orientation="portrait"><label>Figure 2c.</label><caption><p>Second metasomal tergite.</p></caption><graphic xmlns:xlink="http://www.w3.org/1999/xlink" xlink:href="biodiversity_data_journal-2-e1061-g002_c.jpg" xlink:type="simple" position="float" orientation="portrait"/></fig><fig id="F458460" position="float" orientation="portrait"><label>Figure 2d.</label><caption><p>Second maxillary palpomere.</p></caption><graphic xmlns:xlink="http://www.w3.org/1999/xlink" xlink:href="biodiversity_data_journal-2-e1061-g002_d.jpg" xlink:type="simple" position="float" orientation="portrait"/></fig><fig id="F458461" position="float" orientation="portrait"><label>Figure 2e.</label><caption><p>Tarsal claw.</p></caption><graphic xmlns:xlink="http://www.w3.org/1999/xlink" xlink:href="biodiversity_data_journal-2-e1061-g002_e.jpg" xlink:type="simple" position="float" orientation="portrait"/></fig><fig id="F458462" position="float" orientation="portrait"><label>Figure 2f.</label><caption><p>Ovipositor.</p></caption><graphic xmlns:xlink="http://www.w3.org/1999/xlink" xlink:href="biodiversity_data_journal-2-e1061-g002_f.jpg" xlink:type="simple" position="float" orientation="portrait"/></fig></fig-group><fig id="F458460" position="float" orientation="portrait"><label>Figure 2d.</label><caption><p>Second maxillary palpomere.</p></caption><graphic xmlns:xlink="http://www.w3.org/1999/xlink" xlink:href="biodiversity_data_journal-2-e1061-g002_d.jpg" xlink:type="simple" position="float" orientation="portrait"/></fig><fig id="F458450" position="float" orientation="portrait"><label>Figure 3c.</label><caption><p>Mesopleuron.</p></caption><graphic xmlns:xlink="http://www.w3.org/1999/xlink" xlink:href="biodiversity_data_journal-2-e1061-g003_c.jpg" xlink:type="simple" position="float" orientation="portrait"/></fig><fig id="F458461" position="float" orientation="portrait"><label>Figure 2e.</label><caption><p>Tarsal claw.</p></caption><graphic xmlns:xlink="http://www.w3.org/1999/xlink" xlink:href="biodiversity_data_journal-2-e1061-g002_e.jpg" xlink:type="simple" position="float" orientation="portrait"/></fig><fig id="F458451" position="float" orientation="portrait"><label>Figure 3d.</label><caption><p>Propodeum in dorsal view.</p></caption><graphic xmlns:xlink="http://www.w3.org/1999/xlink" xlink:href="biodiversity_data_journal-2-e1061-g003_d.jpg" xlink:type="simple" position="float" orientation="portrait"/></fig><fig id="F458458" position="float" orientation="portrait"><label>Figure 2b.</label><caption><p>First metasomal tergite.</p></caption><graphic xmlns:xlink="http://www.w3.org/1999/xlink" xlink:href="biodiversity_data_journal-2-e1061-g002_b.jpg" xlink:type="simple" position="float" orientation="portrait"/></fig><fig id="F458459" position="float" orientation="portrait"><label>Figure 2c.</label><caption><p>Second metasomal tergite.</p></caption><graphic xmlns:xlink="http://www.w3.org/1999/xlink" xlink:href="biodiversity_data_journal-2-e1061-g002_c.jpg" xlink:type="simple" position="float" orientation="portrait"/></fig><fig id="F458462" position="float" orientation="portrait"><label>Figure 2f.</label><caption><p>Ovipositor.</p></caption><graphic xmlns:xlink="http://www.w3.org/1999/xlink" xlink:href="biodiversity_data_journal-2-e1061-g002_f.jpg" xlink:type="simple" position="float" orientation="portrait"/></fig><fig id="F458441" position="float" orientation="portrait"><label>Figure 7.</label><caption><p>Holotype female <italic><tp:taxon-name><tp:taxon-name-part taxon-name-part-type="genus">Metopheltes</tp:taxon-name-part> <tp:taxon-name-part taxon-name-part-type="species">clypeoarmatus</tp:taxon-name-part></tp:taxon-name></italic> <bold>sp. n.</bold>, habitus in lateral view.</p></caption><graphic xmlns:xlink="http://www.w3.org/1999/xlink" xlink:href="biodiversity_data_journal-2-e1061-g007.jpg" position="float" orientation="portrait" xlink:type="simple"/></fig><fig-group id="F496550" position="float" orientation="portrait"><caption><p>Holotype male <italic><tp:taxon-name><tp:taxon-name-part taxon-name-part-type="genus">Metopheltes</tp:taxon-name-part> <tp:taxon-name-part taxon-name-part-type="species">chinensis</tp:taxon-name-part></tp:taxon-name></italic> (Morley, 1913).</p></caption><fig id="F496555" position="float" orientation="portrait"><label>Figure 6a.</label><caption><p>Face.</p></caption><graphic xmlns:xlink="http://www.w3.org/1999/xlink" xlink:href="biodiversity_data_journal-2-e1061-g006_a.jpg" xlink:type="simple" position="float" orientation="portrait"/></fig><fig id="F496556" position="float" orientation="portrait"><label>Figure 6b.</label><caption><p>Head in dorsoposterior view.</p></caption><graphic xmlns:xlink="http://www.w3.org/1999/xlink" xlink:href="biodiversity_data_journal-2-e1061-g006_b.jpg" xlink:type="simple" position="float" orientation="portrait"/></fig><fig id="F496557" position="float" orientation="portrait"><label>Figure 6c.</label><caption><p>Propodeum.</p></caption><graphic xmlns:xlink="http://www.w3.org/1999/xlink" xlink:href="biodiversity_data_journal-2-e1061-g006_c.jpg" xlink:type="simple" position="float" orientation="portrait"/></fig><fig id="F496558" position="float" orientation="portrait"><label>Figure 6d.</label><caption><p>First metasomal tergite.</p></caption><graphic xmlns:xlink="http://www.w3.org/1999/xlink" xlink:href="biodiversity_data_journal-2-e1061-g006_d.jpg" xlink:type="simple" position="float" orientation="portrait"/></fig></fig-group><fig id="F496556" position="float" orientation="portrait"><label>Figure 6b.</label><caption><p>Head in dorsoposterior view.</p></caption><graphic xmlns:xlink="http://www.w3.org/1999/xlink" xlink:href="biodiversity_data_journal-2-e1061-g006_b.jpg" xlink:type="simple" position="float" orientation="portrait"/></fig><fig id="F496555" position="float" orientation="portrait"><label>Figure 6a.</label><caption><p>Face.</p></caption><graphic xmlns:xlink="http://www.w3.org/1999/xlink" xlink:href="biodiversity_data_journal-2-e1061-g006_a.jpg" xlink:type="simple" position="float" orientation="portrait"/></fig><fig-group id="F458476" position="float" orientation="portrait"><caption><p><italic><tp:taxon-name><tp:taxon-name-part taxon-name-part-type="genus">Metopheltes</tp:taxon-name-part> <tp:taxon-name-part taxon-name-part-type="species">petiolaris</tp:taxon-name-part></tp:taxon-name></italic> Uchida, 1932.</p></caption><fig id="F458481" position="float" orientation="portrait"><label>Figure 5a.</label><caption><p>Mesopleuron, female.</p></caption><graphic xmlns:xlink="http://www.w3.org/1999/xlink" xlink:href="biodiversity_data_journal-2-e1061-g005_a.jpg" xlink:type="simple" position="float" orientation="portrait"/></fig><fig id="F458482" position="float" orientation="portrait"><label>Figure 5b.</label><caption><p>Propodeum in dorsal view, female.</p></caption><graphic xmlns:xlink="http://www.w3.org/1999/xlink" xlink:href="biodiversity_data_journal-2-e1061-g005_b.jpg" xlink:type="simple" position="float" orientation="portrait"/></fig><fig id="F458483" position="float" orientation="portrait"><label>Figure 5c.</label><caption><p>Propodeum in profile, female.</p></caption><graphic xmlns:xlink="http://www.w3.org/1999/xlink" xlink:href="biodiversity_data_journal-2-e1061-g005_c.jpg" xlink:type="simple" position="float" orientation="portrait"/></fig><fig id="F458484" position="float" orientation="portrait"><label>Figure 5d.</label><caption><p>Tarsal claw, female.</p></caption><graphic xmlns:xlink="http://www.w3.org/1999/xlink" xlink:href="biodiversity_data_journal-2-e1061-g005_d.jpg" xlink:type="simple" position="float" orientation="portrait"/></fig><fig id="F458485" position="float" orientation="portrait"><label>Figure 5e.</label><caption><p>Ovipositor, female.</p></caption><graphic xmlns:xlink="http://www.w3.org/1999/xlink" xlink:href="biodiversity_data_journal-2-e1061-g005_e.jpg" xlink:type="simple" position="float" orientation="portrait"/></fig><fig id="F458486" position="float" orientation="portrait"><label>Figure 5f.</label><caption><p>Last visible sternite, male.</p></caption><graphic xmlns:xlink="http://www.w3.org/1999/xlink" xlink:href="biodiversity_data_journal-2-e1061-g005_f.jpg" xlink:type="simple" position="float" orientation="portrait"/></fig></fig-group><fig id="F458481" position="float" orientation="portrait"><label>Figure 5a.</label><caption><p>Mesopleuron, female.</p></caption><graphic xmlns:xlink="http://www.w3.org/1999/xlink" xlink:href="biodiversity_data_journal-2-e1061-g005_a.jpg" xlink:type="simple" position="float" orientation="portrait"/></fig><fig id="F458484" position="float" orientation="portrait"><label>Figure 5d.</label><caption><p>Tarsal claw, female.</p></caption><graphic xmlns:xlink="http://www.w3.org/1999/xlink" xlink:href="biodiversity_data_journal-2-e1061-g005_d.jpg" xlink:type="simple" position="float" orientation="portrait"/></fig><fig id="F458457" position="float" orientation="portrait"><label>Figure 2a.</label><caption><p>Propodeum in profile.</p></caption><graphic xmlns:xlink="http://www.w3.org/1999/xlink" xlink:href="biodiversity_data_journal-2-e1061-g002_a.jpg" xlink:type="simple" position="float" orientation="portrait"/></fig><fig id="F458483" position="float" orientation="portrait"><label>Figure 5c.</label><caption><p>Propodeum in profile, female.</p></caption><graphic xmlns:xlink="http://www.w3.org/1999/xlink" xlink:href="biodiversity_data_journal-2-e1061-g005_c.jpg" xlink:type="simple" position="float" orientation="portrait"/></fig><fig id="F458482" position="float" orientation="portrait"><label>Figure 5b.</label><caption><p>Propodeum in dorsal view, female.</p></caption><graphic xmlns:xlink="http://www.w3.org/1999/xlink" xlink:href="biodiversity_data_journal-2-e1061-g005_b.jpg" xlink:type="simple" position="float" orientation="portrait"/></fig><fig id="F496557" position="float" orientation="portrait"><label>Figure 6c.</label><caption><p>Propodeum.</p></caption><graphic xmlns:xlink="http://www.w3.org/1999/xlink" xlink:href="biodiversity_data_journal-2-e1061-g006_c.jpg" xlink:type="simple" position="float" orientation="portrait"/></fig><fig id="F496558" position="float" orientation="portrait"><label>Figure 6d.</label><caption><p>First metasomal tergite.</p></caption><graphic xmlns:xlink="http://www.w3.org/1999/xlink" xlink:href="biodiversity_data_journal-2-e1061-g006_d.jpg" xlink:type="simple" position="float" orientation="portrait"/></fig><fig id="F458485" position="float" orientation="portrait"><label>Figure 5e.</label><caption><p>Ovipositor, female.</p></caption><graphic xmlns:xlink="http://www.w3.org/1999/xlink" xlink:href="biodiversity_data_journal-2-e1061-g005_e.jpg" xlink:type="simple" position="float" orientation="portrait"/></fig></tp:treatment-sec></tp:taxon-treatment>
