# Supplementary material for: Review of the genus Metopheltes Uchida, 1932 (Hymenoptera, Ichneumonidae) with description of a new species from Vietnam
Source: Biodivers Data J. 2014 Mar 5;(2):e1061. doi: 10.3897/BDJ.2.e1061 (PMC4031430; doi:10.3897/BDJ.2.e1061)
Supplement: XML Treatment for Metopheltes petiolaris [file BDJ.2.e1061-treatment4.xml]

<!DOCTYPE tp:taxon-treatment
  PUBLIC "-//TaxonX//DTD Taxonomic Treatment Publishing DTD v0 20100105//EN" "tax-treatment-NSO.dtd">
<tp:taxon-treatment xmlns:tp="http://www.plazi.org/taxpub"><tp:treatment-meta><mixed-citation publication-type="journal"><person-group><name><surname>Reshchikov</surname><given-names>Alexey</given-names></name><name><surname>van Achterberg</surname><given-names>Kees</given-names></name></person-group><article-title>Review of the genus <italic><tp:taxon-name><tp:taxon-name-part taxon-name-part-type="genus">Metopheltes</tp:taxon-name-part></tp:taxon-name></italic> Uchida, 1932 (<tp:taxon-name><tp:taxon-name-part taxon-name-part-type="order">Hymenoptera</tp:taxon-name-part></tp:taxon-name>, <tp:taxon-name><tp:taxon-name-part taxon-name-part-type="family">Ichneumonidae</tp:taxon-name-part></tp:taxon-name>) with description of a new species from Vietnam</article-title><source>Biodivers Data J</source><day>05</day><month>3</month><year>2014</year><volume>2014</volume><issue>2</issue><pub-id pub-id-type="doi">10.3897/BDJ.2.e1061</pub-id></mixed-citation></tp:treatment-meta><tp:nomenclature><tp:taxon-name>
            <tp:taxon-name-part taxon-name-part-type="genus">Metopheltes</tp:taxon-name-part>
            <tp:taxon-name-part taxon-name-part-type="species">petiolaris</tp:taxon-name-part>
          </tp:taxon-name><tp:taxon-authority>Uchida, 1932</tp:taxon-authority></tp:nomenclature><tp:treatment-sec sec-type="materials"><title>Materials</title><list list-type="alpha-lower" list-content="occurrences"><list-item><p><bold>Type status:</bold> <named-content xmlns:xlink="http://www.w3.org/1999/xlink" content-type="dwc:typeStatus" xlink:type="simple">Other material</named-content>. <bold>Occurrence:</bold> recordedBy: <named-content xmlns:xlink="http://www.w3.org/1999/xlink" content-type="dwc:recordedBy" xlink:type="simple">T. Fukai</named-content>; individualCount: <named-content xmlns:xlink="http://www.w3.org/1999/xlink" content-type="dwc:individualCount" xlink:type="simple">1</named-content>; sex: <named-content xmlns:xlink="http://www.w3.org/1999/xlink" content-type="dwc:sex" xlink:type="simple">female</named-content>; <bold>Location:</bold> country: <named-content xmlns:xlink="http://www.w3.org/1999/xlink" content-type="dwc:country" xlink:type="simple"><bold>Japan</bold></named-content>; stateProvince: <named-content xmlns:xlink="http://www.w3.org/1999/xlink" content-type="dwc:stateProvince" xlink:type="simple">Wakasa</named-content>; <bold>Record Level:</bold> institutionCode: <named-content xmlns:xlink="http://www.w3.org/1999/xlink" content-type="dwc:institutionCode" xlink:type="simple">USNM</named-content></p></list-item><list-item><p><bold>Type status:</bold> <named-content xmlns:xlink="http://www.w3.org/1999/xlink" content-type="dwc:typeStatus" xlink:type="simple">Other material</named-content>. <bold>Occurrence:</bold> recordedBy: <named-content xmlns:xlink="http://www.w3.org/1999/xlink" content-type="dwc:recordedBy" xlink:type="simple">A. Zhelokhovtsev</named-content>; individualCount: <named-content xmlns:xlink="http://www.w3.org/1999/xlink" content-type="dwc:individualCount" xlink:type="simple">1</named-content>; sex: <named-content xmlns:xlink="http://www.w3.org/1999/xlink" content-type="dwc:sex" xlink:type="simple">female</named-content>; <bold>Location:</bold> country: <named-content xmlns:xlink="http://www.w3.org/1999/xlink" content-type="dwc:country" xlink:type="simple"><bold>Russia</bold></named-content>; stateProvince: <named-content xmlns:xlink="http://www.w3.org/1999/xlink" content-type="dwc:stateProvince" xlink:type="simple">Primorsky Krai</named-content>; verbatimLocality: <named-content xmlns:xlink="http://www.w3.org/1999/xlink" content-type="dwc:verbatimLocality" xlink:type="simple">Spassk-Dalny</named-content>; <bold>Event:</bold> eventDate: <named-content xmlns:xlink="http://www.w3.org/1999/xlink" content-type="dwc:eventDate" xlink:type="simple">17.vi.1961</named-content>; <bold>Record Level:</bold> institutionCode: <named-content xmlns:xlink="http://www.w3.org/1999/xlink" content-type="dwc:institutionCode" xlink:type="simple">ZMUM</named-content></p></list-item><list-item><p><bold>Type status:</bold> <named-content xmlns:xlink="http://www.w3.org/1999/xlink" content-type="dwc:typeStatus" xlink:type="simple">Other material</named-content>. <bold>Occurrence:</bold> recordedBy: <named-content xmlns:xlink="http://www.w3.org/1999/xlink" content-type="dwc:recordedBy" xlink:type="simple">A. Romanov</named-content>; individualCount: <named-content xmlns:xlink="http://www.w3.org/1999/xlink" content-type="dwc:individualCount" xlink:type="simple">1</named-content>; sex: <named-content xmlns:xlink="http://www.w3.org/1999/xlink" content-type="dwc:sex" xlink:type="simple">male</named-content>; <bold>Location:</bold> country: <named-content xmlns:xlink="http://www.w3.org/1999/xlink" content-type="dwc:country" xlink:type="simple"><bold>Russia</bold></named-content>; stateProvince: <named-content xmlns:xlink="http://www.w3.org/1999/xlink" content-type="dwc:stateProvince" xlink:type="simple">Primorsky Krai</named-content>; verbatimLocality: <named-content xmlns:xlink="http://www.w3.org/1999/xlink" content-type="dwc:verbatimLocality" xlink:type="simple">around Vladivostok</named-content>; <bold>Event:</bold> eventDate: <named-content xmlns:xlink="http://www.w3.org/1999/xlink" content-type="dwc:eventDate" xlink:type="simple">28.vi.1940</named-content>; <bold>Record Level:</bold> institutionCode: <named-content xmlns:xlink="http://www.w3.org/1999/xlink" content-type="dwc:institutionCode" xlink:type="simple">ZMUM</named-content></p></list-item><list-item><p><bold>Type status:</bold> <named-content xmlns:xlink="http://www.w3.org/1999/xlink" content-type="dwc:typeStatus" xlink:type="simple">Other material</named-content>. <bold>Occurrence:</bold> recordedBy: <named-content xmlns:xlink="http://www.w3.org/1999/xlink" content-type="dwc:recordedBy" xlink:type="simple">A. Rasnitsyn</named-content>; individualCount: <named-content xmlns:xlink="http://www.w3.org/1999/xlink" content-type="dwc:individualCount" xlink:type="simple">2</named-content>; sex: <named-content xmlns:xlink="http://www.w3.org/1999/xlink" content-type="dwc:sex" xlink:type="simple">male</named-content>; <bold>Location:</bold> country: <named-content xmlns:xlink="http://www.w3.org/1999/xlink" content-type="dwc:country" xlink:type="simple"><bold>Russia</bold></named-content>; stateProvince: <named-content xmlns:xlink="http://www.w3.org/1999/xlink" content-type="dwc:stateProvince" xlink:type="simple">Primorsky Krai</named-content>; verbatimLocality: <named-content xmlns:xlink="http://www.w3.org/1999/xlink" content-type="dwc:verbatimLocality" xlink:type="simple">Khasansky District, Kedrovaya Pad Nature Reserve</named-content>; <bold>Event:</bold> eventDate: <named-content xmlns:xlink="http://www.w3.org/1999/xlink" content-type="dwc:eventDate" xlink:type="simple">6.vi.1962</named-content>; <bold>Record Level:</bold> institutionCode: <named-content xmlns:xlink="http://www.w3.org/1999/xlink" content-type="dwc:institutionCode" xlink:type="simple">ZMUM</named-content></p></list-item></list></tp:treatment-sec><tp:treatment-sec sec-type="Diagnosis"><title>Diagnosis</title><p>This species differs from the other two members of <italic><tp:taxon-name><tp:taxon-name-part taxon-name-part-type="genus">Metopheltes</tp:taxon-name-part></tp:taxon-name></italic> by the following combination of character states: first flagellomere longer (6.0 times as long as wide) than in other species; ventrally clypeus not serrate; posterior ocellus separated from eye by 1.7 times its maximum diameter; frontal carina between eye and antennal socket absent; upper hind part of mesopleuron punctate; apical margin of middle tibia with distinct tooth similar to that on fore tibia; posterior hind tibial spur at least 6.0 times longer than maximum basal width; hind femur and tibia 10.0 and 11.0 times as long as wide, respectively; tarsal claws long and pectinate with long teeth (Fig. <xref ref-type="fig" rid="F458476">5</xref><xref ref-type="fig" rid="F458483">c</xref>); propodeum acclivous (Fig. <xref ref-type="fig" rid="F458476">5</xref><xref ref-type="fig" rid="F458483">c</xref>), not precipitous like in <italic><tp:taxon-name><tp:taxon-name-part taxon-name-part-type="genus">Metopheltes</tp:taxon-name-part> <tp:taxon-name-part taxon-name-part-type="species">clypeoarmatus</tp:taxon-name-part></tp:taxon-name></italic> <bold>sp. n.</bold> (Fig. <xref ref-type="fig" rid="F458452">2</xref><xref ref-type="fig" rid="F458457">a</xref>), its carinae incomplete, only area apicalis defined (Fig. <xref ref-type="fig" rid="F458476">5</xref><xref ref-type="fig" rid="F458482">b</xref>); first metasomal tergite 0.6 times wider than long; ovipositor with shallow notch and weak nodus.</p></tp:treatment-sec><tp:treatment-sec sec-type="Distribution"><title>Distribution</title><p>Japan, Russian Far East (first record).</p></tp:treatment-sec><tp:treatment-sec><!--Section generated to contain objects referenced in tp:taxon-treatment.--><fig-group id="F458476" position="float" orientation="portrait"><caption><p><italic><tp:taxon-name><tp:taxon-name-part taxon-name-part-type="genus">Metopheltes</tp:taxon-name-part> <tp:taxon-name-part taxon-name-part-type="species">petiolaris</tp:taxon-name-part></tp:taxon-name></italic> Uchida, 1932.</p></caption><fig id="F458481" position="float" orientation="portrait"><label>Figure 5a.</label><caption><p>Mesopleuron, female.</p></caption><graphic xmlns:xlink="http://www.w3.org/1999/xlink" xlink:href="biodiversity_data_journal-2-e1061-g005_a.jpg" xlink:type="simple" position="float" orientation="portrait"/></fig><fig id="F458482" position="float" orientation="portrait"><label>Figure 5b.</label><caption><p>Propodeum in dorsal view, female.</p></caption><graphic xmlns:xlink="http://www.w3.org/1999/xlink" xlink:href="biodiversity_data_journal-2-e1061-g005_b.jpg" xlink:type="simple" position="float" orientation="portrait"/></fig><fig id="F458483" position="float" orientation="portrait"><label>Figure 5c.</label><caption><p>Propodeum in profile, female.</p></caption><graphic xmlns:xlink="http://www.w3.org/1999/xlink" xlink:href="biodiversity_data_journal-2-e1061-g005_c.jpg" xlink:type="simple" position="float" orientation="portrait"/></fig><fig id="F458484" position="float" orientation="portrait"><label>Figure 5d.</label><caption><p>Tarsal claw, female.</p></caption><graphic xmlns:xlink="http://www.w3.org/1999/xlink" xlink:href="biodiversity_data_journal-2-e1061-g005_d.jpg" xlink:type="simple" position="float" orientation="portrait"/></fig><fig id="F458485" position="float" orientation="portrait"><label>Figure 5e.</label><caption><p>Ovipositor, female.</p></caption><graphic xmlns:xlink="http://www.w3.org/1999/xlink" xlink:href="biodiversity_data_journal-2-e1061-g005_e.jpg" xlink:type="simple" position="float" orientation="portrait"/></fig><fig id="F458486" position="float" orientation="portrait"><label>Figure 5f.</label><caption><p>Last visible sternite, male.</p></caption><graphic xmlns:xlink="http://www.w3.org/1999/xlink" xlink:href="biodiversity_data_journal-2-e1061-g005_f.jpg" xlink:type="simple" position="float" orientation="portrait"/></fig></fig-group><fig id="F458483" position="float" orientation="portrait"><label>Figure 5c.</label><caption><p>Propodeum in profile, female.</p></caption><graphic xmlns:xlink="http://www.w3.org/1999/xlink" xlink:href="biodiversity_data_journal-2-e1061-g005_c.jpg" xlink:type="simple" position="float" orientation="portrait"/></fig><fig-group id="F458452" position="float" orientation="portrait"><caption><p>Holotype female <italic><tp:taxon-name><tp:taxon-name-part taxon-name-part-type="genus">Metopheltes</tp:taxon-name-part> <tp:taxon-name-part taxon-name-part-type="species">clypeoarmatus</tp:taxon-name-part></tp:taxon-name></italic> <bold>sp. n.</bold></p></caption><fig id="F458457" position="float" orientation="portrait"><label>Figure 2a.</label><caption><p>Propodeum in profile.</p></caption><graphic xmlns:xlink="http://www.w3.org/1999/xlink" xlink:href="biodiversity_data_journal-2-e1061-g002_a.jpg" xlink:type="simple" position="float" orientation="portrait"/></fig><fig id="F458458" position="float" orientation="portrait"><label>Figure 2b.</label><caption><p>First metasomal tergite.</p></caption><graphic xmlns:xlink="http://www.w3.org/1999/xlink" xlink:href="biodiversity_data_journal-2-e1061-g002_b.jpg" xlink:type="simple" position="float" orientation="portrait"/></fig><fig id="F458459" position="float" orientation="portrait"><label>Figure 2c.</label><caption><p>Second metasomal tergite.</p></caption><graphic xmlns:xlink="http://www.w3.org/1999/xlink" xlink:href="biodiversity_data_journal-2-e1061-g002_c.jpg" xlink:type="simple" position="float" orientation="portrait"/></fig><fig id="F458460" position="float" orientation="portrait"><label>Figure 2d.</label><caption><p>Second maxillary palpomere.</p></caption><graphic xmlns:xlink="http://www.w3.org/1999/xlink" xlink:href="biodiversity_data_journal-2-e1061-g002_d.jpg" xlink:type="simple" position="float" orientation="portrait"/></fig><fig id="F458461" position="float" orientation="portrait"><label>Figure 2e.</label><caption><p>Tarsal claw.</p></caption><graphic xmlns:xlink="http://www.w3.org/1999/xlink" xlink:href="biodiversity_data_journal-2-e1061-g002_e.jpg" xlink:type="simple" position="float" orientation="portrait"/></fig><fig id="F458462" position="float" orientation="portrait"><label>Figure 2f.</label><caption><p>Ovipositor.</p></caption><graphic xmlns:xlink="http://www.w3.org/1999/xlink" xlink:href="biodiversity_data_journal-2-e1061-g002_f.jpg" xlink:type="simple" position="float" orientation="portrait"/></fig></fig-group><fig id="F458457" position="float" orientation="portrait"><label>Figure 2a.</label><caption><p>Propodeum in profile.</p></caption><graphic xmlns:xlink="http://www.w3.org/1999/xlink" xlink:href="biodiversity_data_journal-2-e1061-g002_a.jpg" xlink:type="simple" position="float" orientation="portrait"/></fig><fig id="F458482" position="float" orientation="portrait"><label>Figure 5b.</label><caption><p>Propodeum in dorsal view, female.</p></caption><graphic xmlns:xlink="http://www.w3.org/1999/xlink" xlink:href="biodiversity_data_journal-2-e1061-g005_b.jpg" xlink:type="simple" position="float" orientation="portrait"/></fig></tp:treatment-sec></tp:taxon-treatment>
